# Supplementary material for: Propagule pressure and hunting pressure jointly determine genetic evolution in insular populations of a global frog invader
Source: Sci Rep. 2019 Jan 24;9:448. doi: 10.1038/s41598-018-37007-6 (PMC6345768; doi:10.1038/s41598-018-37007-6)
Supplement: Supplementary file 2 — Supplementary Dataset [file 41598_2018_37007_MOESM2_ESM.xlsx]

## Sheet: Sheet1
Propagule pressure and hunting pressure jointly determine genetic evolution in insular populations of a global frog invader
Supen Wang, Conghui Liu, Jun Wu, Chunxia Xu, Jiaqi Zhang, Changming Bai, Xu Gao, Xuan Liu, Xianping Li, Wei Zhu, and Yiming Li
	BF-1		BF-2		BF-3		BF-4		BF-5		BF-6		BF-7		BF-8		BF-9
Wuhu1	140	150	82	86	95	101	123	151	133	133	181	181	118	118	145	151	73	83
Wuhu2	140	150	76	86	95	101	127	153	133	133	181	181	120	120	145	145	83	83
Wuhu3	140	150	76	86	95	101	151	153	133	133	181	181	118	118	145	145	69	73
Wuhu4	140	150	82	82	95	101	123	147	133	133	181	183	114	114	145	145	71	93
Wuhu5	140	150	82	82	95	101	123	123	133	133	171	181	114	118	145	145	73	83
Wuhu6	140	150	76	86	99	101	123	153	133	133	163	181	110	118	145	145	73	83
Wuhu7	140	150	82	82	99	101	145	149	133	133	181	181	118	118	145	145	73	93
Wuhu8	140	150	82	82	89	101	123	147	133	147	169	181	118	120	145	145	71	71
Wuhu9	140	150	76	82	95	95	123	123	133	133	171	181	114	118	145	145	71	83
Wuhu10	148	148	74	82	89	101	145	149	133	133	181	181	110	118	145	145	67	73
Wuhu11	148	148	76	82	89	101	149	153	133	133	181	181	118	118	145	145	73	73
Wuhu12	148	150	82	82	89	89	149	149	133	133	169	181	118	120	145	145	67	73
Wuhu13	148	150	76	82	101	101	123	151	133	133	181	181	118	120	145	145	71	73
Wuhu14	148	150	74	82	95	95	123	147	133	133	171	181	114	118	145	145	73	83
Wuhu15	148	150	74	78	95	101	149	151	133	133	169	181	114	120	145	145	69	73
Wuhu16	148	150	74	86	95	101	123	147	133	133	181	181	114	118	145	145	73	73
Wuhu17	148	150	74	78	99	101	123	123	133	133	169	181	118	120	145	145	71	83
Wuhu18	140	148	76	82	95	95	123	123	133	133	181	183	114	114	145	145	71	83
Wuhu19	140	140	74	86	95	99	149	153	133	133	163	181	114	114	145	145	71	71
Wuhu20	140	140	74	76	89	89	149	153	133	133	169	181	118	118	145	145	83	83
Wuhu21	140	148	74	82	99	101	123	151	133	133	171	181	114	118	145	145	67	73
Wuhu22	140	148	74	82	99	101	149	153	133	133	181	181	118	118	145	145	73	93
Wuhu23	140	148	74	86	99	101	149	151	133	133	181	181	118	120	145	145	83	83
Wuhu24	140	148	82	86	89	101	123	153	133	133	163	171	120	120	145	145	67	83
Wuhu25	140	150	74	86	89	89	127	127	133	133	163	181	118	118	145	145	67	73
Wuhu26	140	150	74	74	89	101	123	147	133	133	169	181	118	118	145	145	71	73
Wuhu27	148	150	74	74	99	101	123	123	133	133	181	183	114	118	145	145	71	83
Wuhu28	148	150	82	86	99	101	123	153	133	133	181	181	114	118	145	145	83	83
Wuhu29	150	150	82	82	95	101	123	123	133	133	171	183	118	120	145	151	71	73
Wuhu30	150	150	74	82	89	101	149	151	133	147	181	181	114	118	145	145	71	83
Beilun1	142	150	82	88	87	105	127	151	133	133	183	183	98	114	115	115	71	73
Beilun2	148	152	82	86	87	105	99	129	133	133	143	183	114	126	115	115	71	73
Beilun3	148	152	82	88	87	105	99	129	133	133	143	183	114	126	115	115	71	73
Beilun4	142	150	82	86	81	105	99	129	133	133	143	183	118	126	115	115	71	73
Beilun5	148	148	82	86	105	105	125	151	133	133	143	183	114	126	115	115	73	73
Beilun6	150	150	82	86	107	107	127	129	133	133	143	183	98	118	115	115	67	71
Beilun7	148	148	82	86	105	105	129	151	133	133	143	183	98	126	115	115	71	73
Beilun8	142	148	82	86	105	107	127	129	133	133	143	183	118	126	115	115	67	71
Beilun9	148	152	82	86	81	105	129	151	133	133	143	183	100	126	115	115	73	73
Beilun10	142	152	82	86	87	105	129	151	133	133	143	183	98	118	115	115	71	73
Beilun11	142	150	82	88	81	105	129	151	133	133	181	183	118	122	115	115	67	71
Beilun12	148	152	82	88	81	105	129	151	133	133	143	183	114	126	115	115	73	73
Beilun13	152	152	82	86	81	105	129	151	133	133	143	183	114	126	115	115	73	73
Beilun14	150	150	82	86	81	105	129	151	133	133	143	181	114	126	115	115	71	73
Beilun15	148	148	82	88	87	105	129	151	133	133	143	183	114	126	115	115	73	73
Beilun16	142	150	82	86	81	105	129	129	133	133	143	183	98	118	115	115	67	73
Beilun17	148	152	82	88	87	105	129	129	133	133	143	183	98	126	115	115	71	73
Beilun18	142	148	82	88	105	107	127	129	133	147	143	183	98	118	115	115	67	73
Beilun19	148	152	82	86	81	105	129	129	133	147	143	183	118	126	115	115	73	73
Beilun20	148	148	74	82	81	107	129	151	133	133	181	183	114	126	115	115	71	73
Beilun21	150	150	82	88	81	81	129	151	133	133	143	183	112	126	115	115	73	73
Beilun22	152	152	82	88	81	105	129	151	133	133	143	183	114	126	115	149	71	71
Beilun23	148	152	82	88	81	87	129	151	133	133	143	183	114	126	115	115	73	73
Beilun24	142	148	82	86	81	105	129	129	133	133	181	183	118	126	115	115	67	73
Beilun25	142	152	74	82	81	105	129	129	133	133	183	183	114	118	115	115	67	71
Beilun26	142	148	82	86	81	105	129	151	133	133	183	183	114	118	115	115	71	73
Beilun27	142	148	82	88	81	105	129	151	133	133	143	183	118	126	115	115	71	73
Beilun28	148	148	82	88	81	105	99	129	133	133	143	183	114	118	115	115	67	73
Beilun29	142	148	74	82	87	105	99	129	133	133	143	183	118	126	115	115	67	73
Beilun30	148	152	74	82	105	105	129	151	133	133	183	183	118	126	115	115	71	73
Yangzhou1	150	150	78	88	95	101	123	151	133	133	181	183	118	118	119	119	71	73
Yangzhou2	140	150	76	88	117	117	149	149	133	133	181	183	114	118	119	119	71	73
Yangzhou3	140	142	76	88	101	117	149	149	133	133	181	183	118	122	119	119	71	73
Yangzhou4	148	148	76	88	101	117	149	149	133	133	181	183	114	118	119	119	71	73
Yangzhou5	140	148	86	106	95	117	123	149	133	133	181	183	114	114	119	119	71	73
Yangzhou6	140	140	82	86	101	107	127	153	133	133	163	183	118	118	119	119	71	73
Yangzhou7	140	150	76	88	117	117	149	149	133	133	163	183	114	118	119	119	71	71
Yangzhou8	140	140	78	88	101	117	149	151	133	133	183	183	118	118	119	119	71	73
Yangzhou9	140	150	78	88	101	117	149	149	133	133	183	183	118	118	119	119	71	71
Yangzhou10	150	150	76	86	101	107	149	151	133	151	183	183	114	114	119	119	71	71
Yangzhou11	150	150	78	88	117	117	147	147	133	133	183	183	114	114	119	119	71	73
Yangzhou12	140	150	84	86	101	107	127	153	133	133	181	183	118	118	119	119	71	73
Yangzhou13	140	150	78	86	95	117	149	151	133	133	183	183	114	114	119	119	71	73
Yangzhou14	150	154	86	106	117	117	149	149	133	133	183	183	114	114	119	119	71	73
Yangzhou15	148	148	76	82	95	95	123	149	133	133	183	187	114	118	119	119	71	73
Yangzhou16	140	154	86	106	95	117	123	147	133	133	183	187	114	114	119	119	71	73
Yangzhou17	140	148	78	84	117	117	149	149	133	133	181	183	118	122	119	119	71	79
Yangzhou18	140	148	84	84	101	107	147	151	133	133	179	181	118	118	119	119	73	79
Yangzhou19	140	148	86	106	101	107	149	151	133	133	183	183	118	118	119	149	73	79
Yangzhou20	140	150	86	106	101	107	147	149	133	133	183	183	114	118	119	119	73	79
Yangzhou21	140	150	82	86	101	101	147	151	133	133	163	183	114	118	119	119	71	73
Yangzhou22	148	154	78	82	101	117	123	147	133	133	183	187	114	118	119	119	71	83
Yangzhou23	150	150	78	88	101	117	147	147	133	133	183	183	114	114	119	119	71	73
Yangzhou24	140	140	76	82	101	107	127	147	133	133	181	183	114	118	119	119	73	79
Yangzhou25	148	148	78	88	117	117	149	149	133	133	183	183	114	114	119	119	71	71
Yangzhou26	142	154	78	88	117	117	147	149	133	133	181	183	118	122	119	119	71	83
Yangzhou27	140	150	78	82	101	107	123	149	133	133	181	181	114	114	119	119	71	83
Yangzhou28	140	150	78	82	101	107	123	149	133	133	179	181	114	114	119	119	71	73
Yangzhou29	140	150	76	82	101	107	123	149	133	133	181	183	112	114	119	119	71	73
Yangzhou30	140	150	76	82	101	107	123	149	133	133	179	181	114	118	119	119	71	83
Dapengshan1	148	148	82	86	101	101	127	149	133	163	161	163	114	118	119	149	71	71
Dapengshan2	144	144	82	86	95	101	123	149	163	163	163	183	114	118	115	149	71	83
Dapengshan3	144	144	76	86	95	101	123	149	133	163	163	183	118	118	119	149	71	83
Dapengshan4	144	150	86	86	95	101	133	133	133	163	163	183	104	104	149	149	83	83
Dapengshan5	144	150	76	86	135	137	133	145	133	163	161	163	118	118	149	149	71	71
Dapengshan6	144	152	76	86	95	101	123	149	163	207	163	183	104	118	149	149	71	83
Dapengshan7	148	150	74	86	95	101	123	149	163	163	161	163	104	118	103	149	71	71
Dapengshan8	148	150	74	82	95	101	121	123	163	187	163	183	114	114	115	149	71	83
Dapengshan9	144	144	74	86	95	95	127	149	163	163	163	183	104	104	149	149	71	83
Dapengshan10	144	150	74	86	101	101	127	149	133	163	163	183	104	104	149	149	71	73
Dapengshan11	150	152	76	86	95	95	123	149	163	179	163	183	114	118	115	119	71	83
Dapengshan12	148	148	82	86	95	101	127	149	163	163	163	163	114	118	115	149	71	71
Dapengshan13	150	152	86	86	95	101	121	123	133	163	161	163	104	118	119	149	71	71
Dapengshan14	148	148	82	86	95	101	147	149	163	163	163	183	114	118	115	149	71	71
Dapengshan15	144	150	82	86	83	101	123	149	147	163	163	183	104	114	115	149	71	71
Dapengshan16	148	148	74	86	85	87	123	127	163	163	161	163	118	118	149	149	71	71
Dapengshan17	144	150	74	86	85	87	123	149	163	163	163	183	104	118	149	149	71	83
Dapengshan18	144	148	74	86	95	101	123	149	163	163	163	183	104	114	103	149	71	71
Dapengshan19	144	150	86	86	87	87	123	133	163	163	163	163	104	104	103	149	73	73
Dapengshan20	148	148	82	86	81	81	123	127	163	163	163	163	114	118	149	149	71	71
Dapengshan21	144	150	82	86	81	81	123	123	163	163	163	163	114	118	119	149	71	71
Dapengshan22	148	148	74	86	135	137	123	147	163	163	163	183	118	118	149	149	83	83
Dapengshan23	144	148	76	86	85	87	123	133	147	163	163	183	104	118	119	149	71	83
Dapengshan24	150	150	86	86	95	101	133	133	133	163	163	183	104	104	103	149	73	83
Dapengshan25	144	150	74	86	95	101	123	149	163	163	163	163	104	114	115	149	71	83
Dapengshan26	144	150	82	86	95	101	147	149	163	163	161	163	114	118	119	149	83	83
Dapengshan27	144	148	76	86	95	101	123	149	163	163	163	163	118	118	119	149	71	71
Dapengshan28	144	148	74	86	95	101	123	149	163	163	161	163	114	118	115	119	71	83
Dapengshan29	144	152	76	86	85	87	123	133	163	163	161	163	104	114	115	149	71	83
Dapengshan30	144	148	84	86	85	87	127	133	163	163	163	163	104	104	149	149	73	73
Liuheng1	140	150	82	86	95	107	127	127	133	163	181	181	114	114	115	149	71	71
Liuheng2	148	150	76	82	95	95	123	127	133	163	183	187	104	114	103	149	71	71
Liuheng3	150	152	76	82	133	135	123	127	133	163	163	183	118	118	119	149	67	75
Liuheng4	144	152	74	76	95	107	123	151	133	163	183	187	118	118	119	149	71	73
Liuheng5	140	150	76	82	95	107	123	123	183	189	183	183	114	118	115	149	71	71
Liuheng6	140	152	74	78	95	107	123	127	179	179	179	179	114	120	149	149	71	71
Liuheng7	140	148	76	86	87	87	123	123	183	189	181	183	114	118	149	149	71	83
Liuheng8	140	144	74	82	85	85	151	151	147	179	179	183	104	118	119	149	71	71
Liuheng9	140	150	74	82	107	135	127	151	181	183	181	181	118	118	119	149	71	83
Liuheng10	144	148	76	86	89	107	127	147	133	163	163	181	114	114	149	149	73	83
Liuheng11	140	150	74	80	81	87	123	151	151	151	183	187	114	126	115	149	71	83
Liuheng12	140	150	76	86	95	95	123	123	181	183	183	183	114	118	115	149	71	73
Liuheng13	150	150	74	82	107	107	127	151	181	183	181	183	114	118	119	149	71	83
Liuheng14	144	148	74	82	95	107	121	123	181	183	181	181	104	114	115	115	71	81
Liuheng15	150	150	82	86	95	107	127	127	183	189	183	183	114	118	115	119	67	83
Liuheng16	142	142	76	86	95	107	127	151	183	189	183	183	114	118	115	119	71	71
Liuheng17	140	150	74	82	107	127	123	127	179	187	179	181	114	118	149	149	71	71
Liuheng18	150	150	76	86	87	87	127	151	199	199	183	187	118	118	119	149	71	73
Liuheng19	140	150	74	82	135	137	123	151	147	163	163	183	114	118	149	149	83	83
Liuheng20	140	150	74	82	107	135	127	127	133	133	163	183	114	114	149	149	71	71
Liuheng21	140	152	74	78	95	95	123	127	133	163	163	181	114	120	149	149	71	71
Liuheng22	152	152	76	86	87	119	123	127	133	163	183	187	114	118	149	149	71	71
Liuheng23	140	152	76	82	107	135	127	151	183	189	183	183	114	114	149	149	83	83
Liuheng24	140	144	76	86	107	135	127	127	183	189	183	187	114	118	149	149	71	71
Liuheng25	144	150	74	82	135	137	123	151	133	163	163	181	104	114	149	149	71	83
Liuheng26	140	150	74	78	107	135	127	127	179	179	179	179	104	114	149	149	71	71
Liuheng27	148	148	76	82	95	107	123	123	183	189	183	183	114	114	113	149	71	71
Liuheng28	140	148	82	86	107	107	123	127	183	193	183	183	96	118	119	149	71	83
Liuheng29	144	150	74	82	135	137	151	151	147	147	181	183	96	118	95	149	75	83
Liuheng30	140	148	76	78	107	135	127	145	179	179	179	183	114	118	115	149	75	75
Taohua1	154	154	74	76	107	107	127	153	133	179	163	183	114	126	149	149	67	75
Taohua2	152	154	74	78	107	107	127	151	133	183	163	181	114	114	115	149	75	75
Taohua3	142	150	76	82	81	107	127	151	133	133	183	183	114	126	149	149	67	75
Taohua4	148	150	74	86	101	107	127	151	133	147	181	187	126	126	127	149	67	73
Taohua5	142	150	76	86	101	107	127	151	133	147	183	183	126	126	149	149	67	73
Taohua6	140	150	88	88	125	127	127	151	133	147	187	187	114	114	149	149	67	67
Taohua7	140	142	82	84	125	127	127	151	183	183	181	183	114	126	149	149	67	67
Taohua8	142	150	94	100	103	103	127	151	133	147	187	187	126	126	149	149	75	75
Taohua9	142	154	70	76	101	107	127	127	147	183	183	187	126	126	127	149	67	67
Taohua10	144	150	78	82	81	107	127	151	133	147	179	183	114	126	149	149	67	67
Taohua11	150	154	78	86	107	137	127	153	133	147	181	183	114	126	115	149	67	75
Taohua12	150	150	74	84	107	137	127	151	133	181	183	183	114	126	115	149	67	75
Taohua13	140	142	74	84	107	137	127	153	133	181	163	179	114	126	149	149	67	75
Taohua14	148	154	74	84	107	137	127	127	133	147	183	187	126	126	127	149	67	75
Taohua15	150	150	82	86	101	107	127	127	133	147	163	163	114	126	149	149	67	67
Taohua16	142	150	78	86	107	107	127	153	133	181	163	163	114	114	115	149	67	67
Taohua17	142	154	74	78	107	107	127	153	133	147	181	183	114	114	115	149	67	67
Taohua18	142	148	76	86	107	107	127	151	133	147	163	181	126	126	127	149	67	75
Taohua19	142	154	74	76	107	107	127	127	133	133	179	181	114	126	149	149	73	75
Taohua20	140	142	82	86	101	107	127	127	133	179	163	179	126	126	127	149	67	73
Taohua21	148	152	74	86	101	107	127	127	189	189	163	163	114	126	115	149	67	75
Taohua22	148	148	76	82	79	107	127	127	133	147	181	183	114	126	149	149	67	75
Taohua23	142	152	76	82	81	107	127	127	133	147	163	183	114	126	149	149	67	73
Taohua24	142	152	76	82	107	107	127	151	133	147	163	181	114	126	115	149	67	75
Taohua25	152	154	76	86	107	107	127	127	133	147	163	181	114	126	149	149	67	75
Taohua26	142	150	74	82	107	107	127	151	133	133	163	181	126	126	127	149	75	75
Taohua27	148	154	74	82	107	107	127	151	133	179	181	181	114	126	115	127	75	75
Taohua28	142	142	74	84	107	107	127	153	133	147	179	179	126	126	149	149	67	67
Taohua29	142	150	74	82	101	107	153	153	133	183	181	183	114	126	149	149	67	67
Taohua30	142	154	74	78	77	107	127	127	133	133	163	181	114	114	115	149	67	67
Dengbu1	140	148	84	84	125	127	123	127	133	147	181	183	110	120	149	149	73	73
Dengbu2	140	148	74	84	125	127	123	149	133	147	181	183	114	114	115	149	67	71
Dengbu3	140	142	82	84	125	127	123	123	133	147	181	181	116	116	149	149	71	73
Dengbu4	142	142	72	86	125	127	149	153	133	189	179	181	114	120	149	149	71	73
Dengbu5	152	152	74	88	107	107	123	153	133	163	179	179	110	114	111	149	67	71
Dengbu6	142	154	74	88	107	107	123	153	133	147	181	183	110	120	149	149	71	71
Dengbu7	142	154	76	82	105	107	123	153	133	185	183	183	114	120	115	149	67	71
Dengbu8	140	148	74	84	105	107	123	153	133	147	183	183	114	120	149	149	71	71
Dengbu9	140	148	82	84	125	127	123	127	133	147	179	179	114	114	115	149	73	73
Dengbu10	140	148	82	84	125	127	123	127	147	147	179	183	110	120	149	149	71	73
Dengbu11	142	150	74	78	101	107	123	127	133	147	183	183	114	114	115	149	71	73
Dengbu12	142	152	78	86	107	107	123	123	133	147	181	183	114	120	115	149	67	67
Dengbu13	142	150	80	82	107	107	123	153	133	147	181	181	114	114	115	149	71	71
Dengbu14	148	154	74	82	107	107	123	149	133	179	179	183	114	120	115	149	67	71
Dengbu15	140	148	82	84	107	107	149	153	133	147	179	181	110	114	111	149	67	71
Dengbu16	140	148	74	84	125	127	123	123	133	133	183	183	110	114	149	149	71	73
Dengbu17	140	142	82	84	85	85	123	149	133	133	183	183	114	120	121	149	71	71
Dengbu18	142	142	74	84	125	127	123	127	133	179	183	183	110	120	149	149	73	73
Dengbu19	148	154	72	74	125	127	149	149	133	147	179	183	114	120	149	149	71	71
Dengbu20	140	140	84	84	125	127	123	123	133	147	183	183	110	114	111	115	71	71
Dengbu21	142	148	74	84	125	127	123	149	147	189	181	181	110	114	111	149	67	67
Dengbu22	148	154	74	84	125	127	123	153	133	189	181	183	114	114	115	149	71	71
Dengbu23	140	154	72	74	91	95	123	149	133	147	179	183	110	120	111	149	67	71
Dengbu24	142	142	74	84	91	95	123	149	133	147	181	183	110	114	111	149	67	71
Dengbu25	148	154	74	84	125	127	123	123	133	147	179	183	110	114	111	149	67	71
Dengbu26	148	148	74	84	125	127	123	123	133	133	179	183	114	120	115	149	67	71
Dengbu27	140	142	82	84	125	127	123	123	133	133	183	183	110	120	111	149	71	71
Dengbu28	142	142	74	86	125	127	123	153	133	183	179	179	110	114	111	149	71	71
Dengbu29	140	142	74	86	125	127	123	123	133	187	181	183	114	114	115	149	67	71
Dengbu30	142	142	74	84	125	127	127	149	133	147	181	183	110	120	111	121	73	73
Zhujiajian1	142	148	82	86	95	95	123	127	133	163	163	181	114	118	119	149	71	71
Zhujiajian2	142	148	82	86	93	149	123	123	133	133	179	181	118	118	119	149	71	83
Zhujiajian3	144	150	82	86	95	151	123	147	147	163	163	183	114	118	119	149	71	81
Zhujiajian4	142	148	78	82	95	95	123	153	133	163	143	163	118	118	149	149	73	81
Zhujiajian5	144	150	80	82	151	153	149	153	163	163	163	181	114	118	119	149	81	81
Zhujiajian6	148	150	84	86	93	93	123	127	133	147	163	163	114	118	119	149	71	73
Zhujiajian7	142	152	74	82	149	153	149	153	133	147	179	183	114	118	115	149	73	81
Zhujiajian8	148	150	80	82	93	93	123	153	133	147	181	181	114	118	149	149	73	81
Zhujiajian9	150	150	82	86	93	135	127	149	133	147	181	183	114	118	115	149	73	83
Zhujiajian10	150	150	82	86	93	151	149	153	179	179	163	163	114	118	149	149	71	73
Zhujiajian11	146	150	84	86	93	151	127	153	179	179	181	181	114	118	115	149	73	83
Zhujiajian12	140	148	84	86	135	137	127	147	147	179	179	181	114	118	115	119	71	73
Zhujiajian13	144	150	82	86	79	81	127	153	177	179	179	181	114	118	115	119	71	71
Zhujiajian14	150	150	82	86	93	93	123	123	133	147	179	179	118	126	119	127	71	71
Zhujiajian15	142	150	84	86	93	151	123	123	133	147	179	181	114	118	115	119	71	81
Zhujiajian16	142	148	84	86	93	151	147	153	133	147	179	181	114	114	115	149	71	71
Zhujiajian17	150	150	82	86	93	93	123	147	133	147	163	179	114	118	115	149	81	81
Zhujiajian18	142	150	80	82	79	81	127	153	133	147	163	179	118	118	119	149	71	71
Zhujiajian19	150	152	82	86	93	93	123	123	133	147	179	181	114	118	115	149	71	71
Zhujiajian20	142	148	84	86	93	149	123	153	133	133	163	179	114	118	115	149	71	71
Zhujiajian21	144	150	82	86	93	149	127	153	163	163	163	183	118	118	119	149	71	71
Zhujiajian22	144	150	86	86	93	93	123	123	177	179	143	179	114	118	119	149	71	71
Zhujiajian23	142	148	84	86	93	149	123	151	177	179	179	181	118	118	119	119	71	71
Zhujiajian24	148	148	82	86	93	151	123	147	133	133	179	181	118	126	119	127	71	83
Zhujiajian25	148	150	86	86	93	151	151	151	133	163	179	183	114	118	119	149	71	83
Zhujiajian26	142	152	80	86	93	151	127	151	133	163	179	181	114	118	115	119	71	71
Zhujiajian27	150	150	84	86	93	151	153	153	133	133	179	181	118	118	119	149	71	71
Zhujiajian28	148	148	82	86	93	93	123	123	133	133	181	181	114	114	115	153	71	73
Zhujiajian29	144	150	84	86	93	93	123	151	187	187	187	187	118	118	117	149	71	71
Zhujiajian30	142	150	86	86	93	151	123	153	133	163	179	181	114	118	115	149	71	71
Zhoushan1	148	148	80	82	95	107	123	147	133	163	163	183	114	118	115	149	75	75
Zhoushan2	142	150	82	86	95	107	147	147	183	189	183	183	114	118	115	149	73	83
Zhoushan3	148	150	82	86	95	107	123	151	163	163	163	183	114	114	149	149	73	81
Zhoushan4	150	150	80	82	81	87	123	151	183	189	181	181	116	118	149	149	81	81
Zhoushan5	144	150	82	86	95	95	123	153	133	141	163	183	104	114	149	149	73	81
Zhoushan6	148	156	78	82	95	107	123	147	133	177	163	181	118	118	149	149	73	83
Zhoushan7	142	150	82	86	95	107	147	149	133	187	163	181	104	114	149	149	73	73
Zhoushan8	140	152	74	82	107	135	123	147	133	147	163	183	114	118	149	149	73	81
Zhoushan9	148	150	80	82	95	95	149	149	133	147	163	181	104	114	149	149	83	83
Zhoushan10	140	142	78	82	87	119	153	153	133	189	163	183	114	118	149	149	73	73
Zhoushan11	142	150	82	86	135	137	149	149	133	183	183	183	114	114	149	149	73	83
Zhoushan12	142	150	80	82	107	135	149	153	133	163	163	183	114	118	115	149	75	83
Zhoushan13	144	150	74	82	95	107	149	151	183	183	183	183	104	116	145	145	73	81
Zhoushan14	152	152	74	82	107	107	149	153	133	163	183	183	114	118	115	149	73	81
Zhoushan15	144	152	80	82	95	107	147	147	147	147	163	183	104	116	115	149	75	83
Zhoushan16	142	150	78	82	85	85	123	149	133	147	163	183	114	118	115	149	73	81
Zhoushan17	150	152	78	82	107	135	149	151	133	147	181	181	104	114	115	149	73	81
Zhoushan18	142	150	82	86	95	95	123	149	133	147	181	185	114	126	127	149	73	73
Zhoushan19	140	148	80	82	133	135	145	149	133	147	163	163	118	118	119	149	75	81
Zhoushan20	142	150	74	82	135	137	123	147	147	147	163	183	104	126	149	149	73	83
Zhoushan21	142	148	82	88	107	135	123	151	163	189	163	183	114	118	115	149	73	75
Zhoushan22	144	150	80	82	107	127	123	149	183	183	181	181	104	114	115	149	73	81
Zhoushan23	140	142	74	86	87	87	123	153	163	163	163	183	118	122	149	149	73	73
Zhoushan24	142	152	82	86	107	135	149	149	147	183	183	183	114	126	115	149	83	83
Zhoushan25	142	148	82	86	95	107	147	147	147	163	163	183	104	118	115	149	81	81
Zhoushan26	142	148	82	86	89	107	149	151	133	147	143	183	104	114	149	149	83	83
Zhoushan27	144	150	82	86	87	87	151	153	133	159	181	181	114	118	115	149	73	73
Zhoushan28	142	152	82	86	135	137	149	153	133	147	181	181	114	118	115	149	73	83
Zhoushan29	140	142	80	82	107	135	123	153	163	163	183	183	114	118	115	149	73	83
Zhoushan30	140	142	82	86	107	107	123	153	187	187	143	183	114	118	115	149	73	73
Xiushan1	142	150	74	86	105	135	129	153	133	133	181	183	114	118	115	149	71	71
Xiushan2	150	150	72	86	85	85	129	129	133	133	181	183	118	118	119	149	73	73
Xiushan3	146	150	72	76	135	137	123	151	133	157	179	179	114	118	115	149	83	83
Xiushan4	148	148	74	86	105	105	129	151	133	147	143	183	118	128	117	149	71	73
Xiushan5	148	150	76	82	135	137	123	129	133	147	181	183	118	118	119	149	71	83
Xiushan6	150	150	72	88	101	101	123	129	133	147	183	183	118	118	119	149	71	71
Xiushan7	142	150	84	86	135	137	127	153	133	147	181	181	118	118	117	149	71	73
Xiushan8	150	150	74	86	135	137	123	129	133	133	181	199	114	118	115	149	83	83
Xiushan9	148	148	74	86	105	135	149	151	133	147	179	179	114	114	115	149	83	83
Xiushan10	148	148	74	88	105	135	127	151	133	141	181	183	118	126	149	149	71	73
Xiushan11	142	150	84	86	85	87	123	129	147	147	183	183	118	126	119	127	71	73
Xiushan12	148	154	76	82	93	93	129	129	133	133	181	183	114	118	115	149	71	73
Xiushan13	142	152	82	86	107	107	129	149	133	147	183	183	114	114	149	149	71	73
Xiushan14	150	150	86	86	85	87	149	153	133	141	181	183	114	114	115	149	71	83
Xiushan15	144	150	74	78	95	127	153	153	133	147	201	201	118	126	119	149	71	73
Xiushan16	148	152	74	84	85	87	123	151	147	151	181	201	118	126	119	127	71	71
Xiushan17	142	148	84	86	83	85	151	151	151	151	201	201	114	126	127	149	71	71
Xiushan18	152	154	80	88	77	87	129	151	133	133	181	181	118	126	119	149	71	73
Xiushan19	150	152	82	86	77	87	129	151	133	147	181	183	118	118	149	149	71	73
Xiushan20	142	148	74	88	135	137	129	129	133	133	183	199	118	118	119	149	83	83
Xiushan21	150	150	74	86	105	105	127	127	133	133	181	183	116	118	119	127	71	73
Xiushan22	144	150	86	86	105	135	123	129	133	133	183	201	114	118	115	149	73	83
Xiushan23	142	148	74	86	105	105	151	151	133	147	183	201	118	126	119	127	71	71
Xiushan24	142	150	74	86	105	105	123	129	151	151	181	183	114	126	115	127	71	73
Xiushan25	148	156	74	86	105	135	129	129	133	133	181	183	114	116	115	149	83	83
Xiushan26	148	148	82	86	135	137	129	147	133	133	181	183	114	118	115	149	67	71
Xiushan27	152	152	74	86	135	137	129	147	133	133	181	183	114	118	115	149	67	71
Xiushan28	142	150	74	86	135	137	129	147	133	147	181	183	114	118	115	149	67	71
Xiushan29	142	156	72	74	93	135	129	147	133	147	181	183	114	118	149	149	67	71
Xiushan30	142	148	74	86	87	93	129	129	133	133	183	183	118	118	119	149	73	73
Daishan1	148	150	76	82	83	85	151	153	133	147	181	181	114	118	115	149	73	83
Daishan2	148	154	86	86	93	93	123	123	133	147	163	181	114	118	119	149	71	93
Daishan3	142	150	74	86	135	137	147	151	133	147	183	183	114	114	115	149	71	83
Daishan4	148	148	74	86	135	137	149	153	133	147	179	183	114	118	115	149	67	73
Daishan5	142	148	84	86	105	135	149	153	133	147	163	179	114	118	115	149	71	73
Daishan6	150	152	74	86	105	105	127	151	133	147	181	183	126	126	127	149	75	75
Daishan7	142	148	72	76	73	105	123	127	133	147	163	179	114	118	119	149	73	75
Daishan8	150	152	76	82	77	77	123	149	133	133	163	179	118	118	119	149	71	93
Daishan9	150	152	82	86	77	83	147	153	147	147	163	183	114	118	115	149	71	93
Daishan10	148	154	86	86	85	135	147	153	147	147	163	183	114	118	115	149	93	93
Daishan11	148	148	84	86	127	129	147	153	133	147	163	183	114	118	115	149	93	93
Daishan12	142	148	74	86	135	137	127	151	133	147	163	183	114	126	127	149	67	75
Daishan13	148	148	74	76	105	105	153	153	133	151	163	183	114	114	115	149	93	93
Daishan14	150	152	74	86	135	137	147	153	133	133	163	183	114	114	115	149	71	93
Daishan15	150	150	76	86	75	85	147	153	133	147	163	183	114	114	115	149	71	93
Daishan16	148	150	74	86	135	137	127	151	133	133	163	181	114	126	127	149	67	67
Daishan17	142	150	76	86	87	93	143	147	133	133	163	183	114	114	113	149	71	93
Daishan18	142	150	74	86	87	93	147	147	133	147	163	183	114	114	113	149	71	93
Daishan19	148	148	74	86	135	137	147	153	133	147	163	183	114	114	115	149	93	93
Daishan20	142	152	76	86	77	87	127	151	133	147	163	181	126	126	127	149	67	67
Daishan21	148	148	74	86	135	137	145	153	133	147	163	183	110	114	115	149	71	93
Daishan22	148	148	86	86	87	93	153	153	133	147	163	183	114	114	115	149	71	93
Daishan23	142	152	86	86	135	137	147	153	133	147	163	183	114	114	115	149	93	93
Daishan24	142	152	74	86	135	137	147	147	133	147	163	183	114	114	115	149	93	93
Daishan25	142	148	76	82	107	107	127	151	133	147	181	183	114	126	149	149	75	75
Daishan26	142	148	86	86	135	137	147	153	133	147	163	183	114	114	115	149	71	93
Daishan27	150	150	74	86	87	93	153	153	133	133	163	183	114	114	115	149	93	93
Daishan28	150	150	74	86	135	137	147	153	133	147	163	183	114	114	115	149	71	93
Daishan29	148	152	74	86	87	95	153	153	133	147	163	183	114	114	115	149	71	93
Daishan30	142	152	74	86	87	93	153	153	133	147	163	183	114	114	115	149	71	93
Xiashi1	142	148	74	86	95	95	123	145	133	147	163	183	98	114	115	149	73	93
Xiashi2	142	148	74	86	135	137	145	151	133	147	163	183	98	114	115	149	71	93
Xiashi3	142	148	74	86	135	137	145	145	133	147	163	183	98	114	115	149	93	93
Xiashi4	148	148	74	82	135	137	145	145	133	147	163	183	98	114	115	149	71	93
Xiashi5	148	148	86	86	135	137	145	151	133	149	163	183	98	114	115	149	71	93
Xiashi6	148	152	86	86	147	153	147	151	149	149	143	163	98	114	115	149	71	71
Xiashi7	148	152	74	86	135	137	145	151	133	163	163	183	98	114	115	149	93	93
Xiashi8	142	148	86	86	87	87	129	151	133	163	163	183	98	114	115	149	71	93
Xiashi9	148	148	82	86	103	105	123	151	183	183	183	183	98	114	115	149	71	81
Xiashi10	148	148	86	86	135	137	145	151	133	163	163	183	98	114	115	149	93	93
Xiashi11	142	152	74	86	135	137	145	151	133	133	163	183	98	114	115	149	71	83
Xiashi12	150	150	86	86	127	129	127	151	163	163	163	163	98	114	115	149	71	75
Xiashi13	142	148	86	86	139	143	145	151	133	147	183	183	98	114	115	149	71	81
Xiashi14	148	148	86	86	135	137	145	151	133	163	163	163	98	114	115	149	71	73
Xiashi15	148	148	74	86	87	87	151	151	133	163	163	183	98	114	115	149	71	93
Xiashi16	148	152	74	86	87	87	127	151	163	163	163	183	98	114	115	149	73	73
Xiashi17	148	152	74	86	87	87	151	151	151	151	163	183	98	114	115	149	93	93
Xiashi18	148	148	74	86	87	87	151	151	133	163	163	183	98	114	115	149	71	93
Xiashi19	148	150	82	86	127	129	127	127	133	163	163	163	98	114	115	149	73	81
Xiashi20	148	152	74	86	135	137	145	151	163	163	163	183	98	114	115	149	73	83
Xiashi21	148	152	74	86	135	137	145	147	133	133	163	183	98	114	115	149	93	93
Xiashi22	142	148	86	86	87	87	151	151	133	163	163	183	98	114	115	149	93	93
Xiashi23	148	148	86	86	87	87	151	151	133	151	163	183	98	114	115	149	93	93
Xiashi24	142	148	86	86	135	137	145	145	133	143	163	183	98	114	115	149	71	93
Xiashi25	148	148	86	86	85	87	151	163	133	163	163	183	98	114	115	149	71	93
Xiashi26	142	150	86	86	135	137	145	151	133	163	163	183	98	114	115	149	71	93
Xiashi27	142	150	74	86	105	107	151	151	133	151	163	183	98	114	115	149	71	93
Xiashi28	142	148	86	86	87	87	151	151	147	163	163	183	98	114	115	149	71	93
Xiashi29	148	148	74	86	135	137	145	151	147	163	163	183	98	114	149	149	71	93
Xiashi30	148	148	86	86	127	129	127	151	151	151	163	183	98	114	149	149	71	73
Fodu1	152	152	82	86	95	101	123	151	133	133	163	183	118	118	151	151	71	71
Fodu2	142	150	76	82	95	101	133	151	133	133	163	183	104	114	151	151	71	83
Fodu3	148	152	76	82	101	101	123	133	133	133	163	163	104	118	151	151	71	73
Fodu4	142	152	74	76	129	131	123	149	133	163	163	163	104	118	151	151	71	71
Fodu5	148	150	74	76	133	135	123	125	133	163	163	163	114	118	151	151	71	71
Fodu6	142	148	74	76	135	137	123	147	133	133	181	183	104	104	103	151	71	83
Fodu7	142	148	74	76	95	101	123	151	133	163	163	183	104	114	151	151	71	83
Fodu8	142	148	74	76	95	95	123	151	163	163	163	163	118	118	151	151	71	83
Fodu9	150	150	74	76	131	133	123	133	163	163	163	163	104	118	151	151	71	83
Fodu10	148	148	76	86	95	95	123	127	133	163	183	183	104	118	151	151	71	71
Fodu11	142	148	74	80	101	101	127	151	133	163	163	163	114	118	115	151	71	71
Fodu12	142	152	76	86	83	83	125	125	133	133	181	183	104	118	115	151	71	83
Fodu13	142	150	74	82	95	101	123	151	197	197	183	183	104	114	115	151	71	83
Fodu14	152	154	74	82	83	101	125	125	133	133	181	183	104	118	151	151	71	83
Fodu15	142	150	82	86	131	133	123	133	133	133	163	183	104	114	151	151	71	83
Fodu16	142	148	76	86	95	95	125	151	133	163	163	163	104	118	115	151	71	83
Fodu17	148	150	74	82	133	135	123	127	133	133	163	183	114	118	151	151	71	71
Fodu18	142	148	74	82	95	95	123	151	133	133	163	163	114	118	151	151	71	71
Fodu19	142	150	74	82	133	135	123	127	133	133	163	183	114	118	115	151	71	83
Fodu20	142	148	74	82	95	101	125	125	133	133	163	163	114	118	151	151	71	71
Fodu21	142	148	74	78	83	83	125	125	133	133	163	183	114	118	151	151	71	71
Fodu22	142	150	76	86	101	101	123	149	133	133	163	163	104	114	151	151	71	71
Fodu23	142	150	76	82	95	101	127	133	133	163	163	183	104	114	151	151	71	83
Fodu24	148	150	76	86	131	133	125	125	133	163	163	183	114	118	115	151	71	71
Fodu25	142	148	74	82	131	133	133	133	133	133	163	183	104	104	103	151	75	75
Fodu26	146	148	74	78	95	103	133	147	133	147	163	181	104	104	103	151	71	75
Fodu27	142	142	74	78	95	103	125	151	133	133	163	183	118	118	151	151	71	71
Fodu28	142	152	74	78	95	103	123	151	163	163	163	183	114	118	151	151	71	71
Fodu29	142	150	74	78	95	95	129	151	133	133	183	183	104	114	115	151	71	71
Fodu30	142	148	74	78	95	101	125	133	133	163	143	163	104	114	151	151	71	75
Cezi1	142	148	76	82	95	101	153	153	133	163	181	183	104	118	151	151	75	83
Cezi2	154	154	76	82	95	101	127	153	133	163	161	163	104	118	103	119	71	83
Cezi3	142	148	76	82	95	101	153	153	133	163	181	183	118	118	103	119	71	83
Cezi4	150	152	76	82	131	133	127	153	163	163	181	183	104	114	103	151	71	83
Cezi5	142	152	76	82	95	101	127	153	133	133	181	183	104	118	151	151	83	83
Cezi6	148	150	76	86	95	101	127	127	133	163	181	183	104	118	151	151	71	83
Cezi7	142	152	78	82	131	133	127	153	133	133	181	181	114	118	103	119	71	83
Cezi8	142	142	76	82	133	135	153	153	133	133	181	181	114	118	151	151	71	83
Cezi9	142	150	76	96	91	101	153	153	133	163	181	183	114	114	151	151	71	71
Cezi10	142	142	76	82	95	95	127	127	133	133	181	187	104	114	103	151	71	83
Cezi11	152	152	82	82	133	135	153	153	133	133	181	183	104	114	103	119	71	83
Cezi12	142	148	78	82	133	135	127	153	133	183	187	187	118	118	151	151	71	83
Cezi13	148	150	78	82	131	133	127	153	133	133	161	163	118	118	119	151	71	83
Cezi14	148	150	78	82	95	101	127	153	133	133	181	181	114	118	151	151	71	71
Cezi15	142	150	78	82	95	101	127	153	133	133	181	183	104	118	151	151	71	71
Cezi16	142	152	78	82	91	101	127	153	133	133	181	183	118	118	151	151	71	83
Cezi17	142	148	78	82	95	107	153	153	133	133	181	183	114	114	103	119	71	71
Cezi18	142	150	78	82	95	107	127	159	133	133	181	181	114	114	103	119	71	71
Cezi19	148	154	78	82	107	107	153	153	133	163	181	181	114	118	151	151	71	83
Cezi20	142	154	78	82	95	107	127	153	133	163	163	181	126	126	151	151	67	83
Cezi21	142	148	82	82	95	107	127	143	133	163	181	183	114	114	115	151	67	83
Cezi22	142	154	78	82	107	107	127	147	133	163	181	181	114	126	151	151	67	83
Cezi23	142	154	78	82	107	107	153	153	133	133	181	183	114	126	151	151	67	83
Cezi24	142	154	78	82	107	107	127	127	133	163	181	181	114	126	151	151	67	83
Cezi25	142	148	78	82	137	139	127	153	133	163	181	187	114	118	115	151	67	83
Cezi26	154	154	78	82	107	107	153	153	133	163	181	181	114	118	151	151	67	67
Cezi27	148	154	74	86	133	135	153	153	133	163	181	183	114	118	151	151	67	67
Cezi28	142	148	78	86	137	139	153	153	133	163	181	181	114	118	115	151	67	67
Cezi29	140	146	76	82	131	133	153	159	133	163	181	183	114	118	151	151	67	67
Cezi30	142	154	76	86	137	139	153	153	133	133	181	183	114	114	103	119	67	67
Jintang1	142	154	76	82	137	139	153	153	133	133	181	181	114	114	115	151	67	67
Jintang2	154	154	78	82	107	107	127	153	133	181	181	181	114	126	115	149	67	67
Jintang3	154	154	78	82	137	139	153	153	133	181	181	183	114	126	145	149	67	67
Jintang4	142	142	76	82	99	101	153	153	133	163	181	183	118	128	117	145	67	67
Jintang5	142	142	82	82	99	101	127	153	133	189	181	183	114	114	145	149	67	67
Jintang6	142	142	76	86	137	139	153	153	133	133	181	183	114	126	149	149	67	67
Jintang7	142	154	78	82	99	101	127	127	183	183	161	163	114	116	149	149	67	73
Jintang8	142	154	76	82	107	107	127	153	183	183	181	187	118	118	117	145	67	67
Jintang9	142	154	76	96	99	101	127	159	181	181	161	163	114	126	145	149	67	67
Jintang10	142	154	76	82	107	107	127	153	179	179	181	181	114	126	115	149	67	67
Jintang11	154	154	82	82	107	107	127	153	133	163	181	181	114	114	151	151	67	67
Jintang12	142	154	78	82	99	101	153	153	133	163	181	183	118	126	145	145	67	67
Jintang13	142	154	76	82	99	101	153	153	133	163	181	183	114	126	149	149	67	67
Jintang14	154	154	76	82	107	107	127	153	147	147	181	181	114	114	115	149	67	67
Jintang15	142	142	82	82	99	101	153	153	133	133	181	183	114	114	115	149	67	67
Jintang16	142	142	76	82	99	101	127	153	133	163	181	183	114	114	145	149	67	67
Jintang17	142	154	76	82	99	101	153	153	181	183	181	183	114	126	151	151	67	67
Jintang18	142	154	76	82	107	107	127	153	181	183	181	183	118	126	117	145	67	67
Jintang19	148	154	74	82	107	107	127	127	181	181	181	181	114	114	115	149	67	67
Jintang20	142	154	78	82	137	139	153	159	133	181	181	181	114	126	115	149	67	67
Jintang21	148	154	82	82	99	101	127	143	133	163	163	181	114	126	149	149	67	67
Jintang22	142	154	78	82	99	101	127	147	133	163	181	183	114	114	149	149	67	73
Jintang23	142	154	76	82	107	107	127	153	133	133	181	183	118	118	117	145	67	67
Jintang24	142	148	82	82	137	139	153	153	133	163	181	187	114	114	145	149	67	67
Jintang25	142	154	78	86	107	107	127	153	133	163	181	181	114	126	145	149	67	67
Jintang26	142	154	76	82	137	139	153	153	133	163	181	183	118	128	117	145	67	67
Jintang27	142	154	74	86	107	107	127	127	133	183	187	187	126	126	149	149	67	83
Jintang28	142	142	78	86	137	139	153	153	133	183	181	181	114	126	115	149	67	67
Jintang29	142	154	76	82	99	101	153	153	133	133	181	183	114	126	149	149	67	67
Jintang30	142	154	76	86	99	101	127	153	181	181	181	183	114	114	115	149	67	67
Daxie1	142	154	76	82	137	139	153	153	133	133	181	183	118	128	145	145	67	67
Daxie2	142	154	82	82	107	137	127	153	133	133	181	181	114	126	149	149	67	67
Daxie3	142	154	76	86	99	101	127	153	133	133	181	183	114	126	115	149	67	67
Daxie4	148	154	74	82	137	139	153	153	133	133	181	183	114	114	115	149	67	67
Daxie5	142	142	76	82	99	101	153	153	133	133	181	183	114	114	115	149	67	73
Daxie6	142	148	76	82	99	107	127	153	133	133	181	187	114	114	115	149	67	67
Daxie7	142	148	82	82	137	139	153	153	133	133	181	181	114	114	115	149	67	67
Daxie8	142	148	76	82	107	107	127	153	133	133	163	181	118	118	117	145	67	67
Daxie9	142	154	76	82	107	107	127	153	145	145	163	181	118	128	145	145	67	67
Daxie10	142	142	76	86	137	139	153	153	133	133	181	183	118	128	117	145	67	67
Daxie11	142	154	78	82	107	107	127	153	133	133	181	183	114	126	115	151	67	67
Daxie12	154	154	74	82	137	139	153	153	133	133	163	181	114	126	149	149	67	67
Daxie13	154	154	78	82	137	139	153	153	133	145	181	181	118	118	117	145	67	67
Daxie14	142	154	76	76	99	101	127	153	133	189	163	181	114	126	151	151	67	67
Daxie15	142	142	76	86	99	101	153	153	133	133	181	183	114	126	115	149	67	67
Daxie16	142	154	76	86	99	107	127	153	133	145	181	183	114	126	115	149	67	67
Daxie17	142	154	76	82	99	101	123	149	133	133	163	181	114	114	115	149	67	73
Daxie18	142	142	78	78	99	101	127	153	133	133	163	181	114	126	115	149	67	67
Daxie19	142	150	82	82	99	101	153	153	145	145	163	181	114	114	145	149	67	67
Daxie20	142	142	82	82	99	107	123	149	133	133	163	181	114	114	115	149	67	67
Daxie21	154	154	82	82	107	107	127	127	133	133	181	181	114	114	115	151	67	71
Daxie22	142	154	82	82	99	101	127	153	133	145	163	181	114	114	149	149	67	67
Daxie23	142	154	76	82	99	101	153	153	133	145	181	183	118	128	145	145	67	67
Daxie24	142	142	76	82	99	101	123	153	133	145	163	181	114	126	145	149	67	67
Daxie25	142	154	78	86	107	107	127	153	133	145	181	183	114	126	145	149	67	67
Daxie26	142	154	76	82	99	101	123	149	133	133	163	181	114	114	115	151	67	67
Daxie27	142	154	76	82	99	101	127	153	133	133	163	181	114	126	149	149	67	67
Daxie28	142	154	76	82	99	101	153	153	133	133	163	181	114	126	149	149	67	67
Daxie29	152	156	78	82	99	101	123	153	133	133	163	181	114	114	115	151	67	67
Daxie30	154	154	74	82	137	139	153	153	133	133	181	187	118	128	145	145	67	67
Sijiao1	142	156	82	82	93	95	127	151	133	133	181	183	114	114	149	151	67	67
Sijiao2	142	142	78	82	137	139	151	151	133	133	181	183	114	126	149	151	67	67
Sijiao3	142	154	82	82	107	107	127	151	133	133	181	181	114	126	149	149	67	67
Sijiao4	142	154	78	82	137	139	149	153	133	133	181	181	114	114	145	149	67	67
Sijiao5	142	154	78	82	137	139	153	153	133	133	181	183	114	114	145	149	67	67
Sijiao6	154	154	82	82	105	107	127	127	133	133	181	181	114	114	149	151	67	67
Sijiao7	142	154	78	78	105	107	127	151	133	133	181	183	114	126	149	151	67	67
Sijiao8	142	154	78	82	105	107	127	153	133	133	181	181	114	126	149	151	67	67
Sijiao9	142	154	76	82	93	95	153	153	133	133	181	183	118	118	145	149	67	67
Sijiao10	148	154	78	78	99	101	127	141	133	133	181	181	114	126	149	149	67	67
Sijiao11	142	154	78	78	99	101	153	153	133	133	181	183	114	126	149	151	67	67
Sijiao12	142	150	82	82	137	139	153	153	133	133	183	187	114	126	149	149	67	67
Sijiao13	142	154	78	78	107	107	127	151	133	133	181	183	114	126	145	149	67	67
Sijiao14	142	142	78	82	99	101	153	153	133	133	181	181	114	114	149	151	67	67
Sijiao15	142	154	78	82	107	107	127	153	133	133	181	183	114	130	149	151	67	67
Sijiao16	142	154	78	82	99	101	127	153	133	133	181	181	114	114	149	151	67	67
Sijiao17	142	142	82	82	137	139	127	153	133	145	181	183	114	114	151	149	67	67
Sijiao18	142	154	78	82	107	107	127	153	133	133	181	183	114	114	149	149	67	67
Sijiao19	154	154	78	82	137	139	153	153	133	133	181	181	114	126	149	149	67	67
Sijiao20	142	150	76	82	93	95	127	153	133	133	183	187	118	118	145	145	67	67
Sijiao21	142	142	78	78	107	107	127	151	133	133	181	183	114	126	145	151	67	67
Sijiao22	142	142	78	82	93	95	153	153	133	133	181	183	114	126	149	151	67	67
Sijiao23	142	154	78	82	137	139	153	153	133	133	181	183	114	114	149	151	67	67
Sijiao24	142	154	78	82	95	97	153	153	133	143	181	183	114	126	149	151	67	67
Sijiao25	142	154	78	78	105	107	127	153	133	133	181	183	114	114	151	151	67	67
Sijiao26	142	142	78	78	93	95	127	127	133	133	181	181	118	118	145	145	67	67
Sijiao27	142	154	82	82	107	107	127	153	133	133	181	183	114	126	145	149	67	67
Sijiao28	154	154	78	82	107	107	127	153	127	145	181	181	118	118	145	145	67	67
Sijiao29	142	150	78	82	107	107	127	127	133	133	183	187	114	114	145	149	67	67
Sijiao30	150	154	74	82	107	107	127	127	133	133	181	181	114	114	149	151	67	67
